# Supplementary material for: A Landscape Analysis of Offering HIV Testing Services Within Family Planning Service Delivery
Source: Front Reprod Health. 2021 May 26;3:657728. doi: 10.3389/frph.2021.657728 (PMC9580748; doi:10.3389/frph.2021.657728)
Supplement: Supplementary file 2 [file Table_2.XLSX]

## Sheet: SSA included
Author, year	Location	Target population	Time period	Study design*	Description of approach to offering HTS	Outcomes
Becker, 2014	Malawi (home-based)	Male-female married/ unioned couples	2009	Pre-post	HTS + FP: Co-delivery of couples HTS and couples FP on-site in households. Men only offered services if women accept independently (HTS, FP or both) (N=180 couples)	• 93% (167/180) couples offered HTS, 87% (145/167) accepted HTS • 91% (69/76) of never tested men accepted HTS, 48% (69/145) men tested overall for 1st time • 78% (25/32) of never tested women accepted HTS, 17% (25/145) women tested overall for 1st time • HIV prevalence among first time testers: 16% (4/25) for women, 16% (11/69) for men • 16% (23/145) women HIV+ • 9.7% (14/145) concordant + coupl…
Eastment, 2019	Mombasa, Kenya (facility)	New FP clients (female implied)	2016	Cross-sectional (Review of service delivery statistics)	HTS+FP: Measured on-site HTS in a random sample (n=58) FP clinics over 3-months	• 40% (23/58) FP clinics recorded any HTS • 59% (27/46) of clinics with >1 provider offered HTS • 18% (814/4,389) new FP clients counselled • 51% (419/814) accept HTS • 2% (8/419) HIV-positive [similar to national campaign in Kenya]
Mugwanya et al., N.D. & Personal communication [Pintye, Jillian]	Western Kenya (facility)	Female FP clients, including AGYW	2017-2018	Longitudinal	HTS+FP: HTS offered on-site in 8 high-volume FP clinics via a PrEP implementation program	• 8% (74/916) women tested o 34% of HIV- women screened had partners of unknown HIV status
Tassi et al., 2019	Uganda	FP clients (sex not specified)	July- Sept 2018	Cross-sectional (Review of service delivery statistics)	HTS+ FP: Co-delivery of HTS and FP (on-site and referral) in majority of government facilities in Uganda. Data of HTS among FP clients was provided from 49 selected facilities	· 63% (5,930/9,439) accepted HTS; 4.1% (242/5,930) HIV+ · Coverage of HTS in FP is suboptimal, higher work load for midwives, challenges with availability of test kits
SRH & HIV Linkages, 2013, 2016a, 2016b	All	-	-	-	HTS+ SRH: Comprehensive on-site co-delivery of SRH/HIV "Linkages Project"	-
	Lesotho (facility)	Male and female SRH clients, also adolescents, survivors of gender-based violence, FSW, and people with HIV	2012-2013	Pre-post	HTS, ART, VMMC scaled-up through partnerships with civil service organizations.	· 3,170 male and female clients accepted HTS in 2012, 8,114 in 2013
	Eswatini (facility)	Female SRH clients	2011-2013	Cross-sectional (Review of service delivery statistics; patient and provider satisfaction surveys	5 centers; one-stop shop delivery enhanced by peer mentorship for HCW	• HTS among female FP clients increased from 0% in 2011 to 20% in 2013 • Clients reported SRH/ HIV integration yielded several benefits, including reduced trips to health facilities, increased service efficiency, and reduced overall health expenditures • Providers believed integration was beneficial for the client, challenges included longer queues, staff shortages, and an increased workload
	Botswana (facility)	Female SRH clients	2012-2014	Pre-post	ART, FP, STIs, CaCx screening in 9 pilot sites; one-stop shop delivery enhanced by training and technical support on integration, task-shifting and task-sharing, NGO partnerships.	The number of women accessing both HIV and FP services increased from 0% in 2012 to 89% in 2013.
		Male and female SRH clients	2015	Cross-sectional (interviews with patients, providers and policymakers)	9 sites using “kiosk” (services by single HCW in same room), “supermarket” (services in multiple rooms by different HCW at large clinics), or “mall” (referral to different rooms within same facility for different services by different HCW in hospitals) models. FP registers updated with HTS and youth-friendly campaign launched.	• 63% clients accepted both HIV and FP services; 89% female FP clients accepted both • 82.7% clients satisfied with service quality • 73.6% preferred SRH and HIV services at same facility; reasons were reduced travel (57.1%); disadvantages included service provider would be overwhelmed (35.2%), increased wait times (26.9%) and decreased service quality (10.4%). • Providers reported integrated ser…
	Togo (facility)	Male and female SRH clients	Not reported	Cross-sectional (Service delivery statistics; interviews with patients, providers and policymakers)	Enhanced training for providers on SRH and HIV integration	• 16.6% (45/271) accepted HTS • Clients preferred SRH and HIV services at the same facility, reasons include reduced travel costs, reduced visits, complementary and efficient services. • 35.1% SRH clients and 40.7% HIV clients preferred SRH and HIV services from the same provider. • Providers too busy, increased waiting times, reduced service quality and loss of confidentiality.
Personal communication [JHPIEGO], 2019	Tanzania (community)	Female SRH clients who were FSW, out of school AGYW, or other hotspot female populations	2014-2017	Cross-sectional (Review of service delivery statistics)	HTS+FP: Co-delivery of HTS and FP with HIV prevention and linkage to ART on-site for key and vulnerable populations. “Sauti Project”	• 97% FSW accepted HTS in 2017; 93% AGYW; 97% other female hotspot populations • 11% FSW HIV+ in 2017; 4% AGYW; 8% other female hotspot populations
Chukwujekwu et al., 2016 & GHAIN report, N.D.	Nigeria (facility)	FP clients (sex not specified)	All		HTS+FP: HTS and FP delivered through one-stop shop (FP providers provide both FP and HTS during same visit) and referral-based models (FP providers offer FP and HIV counselling only and refer clients to co-located HTS). Included tools for HIV-FP integration, provider training and supportive supervision. “Global HIV/AIDS Initiative Nigeria (GHAIN)”	-
			2007-2009	Pre-post	71 public health facilities.	· 1st month: avg 8% (5/59) clients/facility/mo accepted HTS; 12 mo: avg 14% (15/108) clients/facility/mo.
			2007-2011	Review of service delivery statistics	141 public health facilities.	• 32,337 clients referred for HTS from all FP clinics; 2,372 women accepted HTS in 39 FP clinics providing same visit HTS • Internal review of 40 FP clinics found 46% higher HTS uptake among FP clients at one-stop shop (OSS) sites compared to referral model. o OSS: 100% clients who accepted HTS were tested o Referral: 77% clients who accepted HTS were tested
Lafort et al., 2010 International Centre for Reproductive Health (ICRH)	Tete, Mozambique (community)	FSW	2004-2009	Cross-sectional (Service delivery statistics; key informant interviews; FGDs)	HTS + SRH: Co-delivery of FP, STI and HTS on-site at a night clinic (4-10PM) for FSW with free services and expanded peer outreach activities. “Diagonal Interventions to Fast-Forward Reproductive Health (DIFFER)”	• Avg number of HIV tests increased to 115 in 2009 • FGD participants highly satisfied with integrated services. • Positive reception by providers, short waiting times, close proximity and free services.
IPPF	All (facility and community)	Male and female SRH clients	2019	Cross-sectional (Program data & interview with program managers)	HTS + SRH: Comprehensive co-delivery of SRH and HIV services in static and mobile clinics (on-site and referral).	-
	Eswatini (FLAS)	-	-	-	HIV services include HTS, ART, VMMC, and PEP	• 4% women accept HTS; 8% HIV+ • Program managers think HTS at initiation of FP is easy to do • FP clients usually not interested in other services • Disinterest in HTS in FP since services are generally readily available and most people have HIVST kits they prefer to use • Few first time testers • Uptake of HTS in program is low
	Kenya (FHOK)	-	-	(Interview only)	HTS for HIV services and referral for ART	• Clients waiting times are longer (~15 min) due to extended counselling
	Lesotho (LPPA)	-	-	-	HIV serivces include HTS, ART, and VMMC; clinics include men’s and youth clinics.	· 90% women accept HTS; 1.7% HIV+
	Namibia (NAPPA)	Focus on youth (10-24 years)	-	-	HIV serivces include HTS, ART, and VMMC; all clinics youth friendly.	• 70% women accept HTS; 2% HIV+ • Occasional stock-outs of HIV rapid tests
	Malawi (FPAM)	Focus on youth (10-24 years)	-	-	HIV serivces include HTS, ART, and VMMC; all clinics youth friendly.	• 15% women offered HTS; 15% accept HTS; 2% HIV+ • People seem to really like when you bring services together
	Zambia (PPAZ)	-	-	-	Co-delivery of FP (and related SRH) with HTS in 3 static clinics, 11 mobile units and 10 community-based services (on-site and referral). Referral for ART and PMTCT.	• 24.7% women accept HTS; 7% HIV+
	Uganda (RHU)	-	-	-	Mainly focused on reaching key populations. Offer of HTS is routine in every interface with client.	• Women: 74% (141,301/188,401) accepted HTS; 0.6% (840/141301) HIV+ • Men: 26% (50,606/194,638) accepted HTS; 0.8% (401/50,606) HIV+ • Integrated HTS/FP challenge: o Too few HTS commodities available for routine offer in all client interfaces o Limited time and too few providers
	Zimbabwe (ZNFPC)	-	-	-	Co-delivery of FP (and related SRH) with HTS in 10 static and mobile clinics (plus a few youth-focused centers) (on-site and referral).	• 70-95% women accept HTS;~6% HIV+ • Integrated HTS/FP challenge: o Lack of trained providers o Limited resources for outreach Lack of adequate physical clinic space
Plotkin, et al., 2014	Tanzania (facility)	Female SRH clients	2010-2013	Cross-sectional (Review of service delivery statistics)	HTS + SRH: Co-delivery of HTS and cervical cancer screening on-site in SRH/MCH department (where FP also co-located) at 21 government health facilities. Services provided at same visit and location; enhanced by provider training. “Cervical Cancer Prevention (CECAP) program”	· 64% (11819/18539) women offered HTS; 94% (11072/11819) accepted; 5% (582/11072) HIV+
* All data were reported or abstracted from programs, with the exception of Becker et al.

## Sheet: non-SSA included
Author, year	Location	Target population	Time period	Study design or program	Description of approach to offering HTS	Outcomes
SRH & HIV Linkages, 2011, 2012	All	Male and female SRH clients	-	Cross-sectional (Interviews with patients, providers and policymakers)	HTS + SRH: Co-delivery on-site assessed at policy, service, and patient levels with a rapid assessment tool. "Linkages Project"	-
	Tunisia (facility)	-	2010			• 73% SRH providers reported conducting HTS. • FP was most common entry point for HIV services; 64% FP clients received HTS. • Most clients preferred to receive SRH and HIV services in the same facility to save time and costs, although 29% preferred separate services to better preserve confidentiality.
	India (facility)	-	<2012			• 36% of FP clinics provided HIV counselling and referral for HTS • Of 27 SRH clients interviewed, 30% had received at least one HIV service, of which 48% received HTS. • 78% clients preferred SRH and HIV services to be in the same facility because they felt that it would ‘save time and maintain confidentiality’ (44%), ‘reduce overall expenses’ (37%) and ‘build rapport with the providers’ (19%).
Buzi et al., 2016	Houston, TX -USA (facility and community)	Male and female adolescents and young adult FP clients	2010-2014	Cross-sectional (Review of service delivery statistics)	HTS + FP: Offered over 48-months at 10 FP clinics using on-site opt-out approach.	• 34,299 (86.4%) men and women were tested; o 88 (0.3%) HIV+ • 26,479/33,710 (79%) women tested o 22 (0.1%) HIV+.
Sonfield et al., 2014	USA (facility)	Male and female FP clients	2010	Cross-sectional (Review of service delivery statistics)	HTS + FP: Assessment of publicly-funded US family planning clinics offering HTS and STI services	· 19% female FP clients received HTS
